# Supplementary material for: RANKL, but Not R-Spondins, Is Involved in Vascular Smooth Muscle Cell Calcification through LGR4 Interaction
Source: Int J Mol Sci. 2024 May 24;25(11):5735. doi: 10.3390/ijms25115735 (PMC11172097; doi:10.3390/ijms25115735)
Supplement: Supplementary file 1 [file ijms-25-05735-s001.zip]

Archive with 1 entries (1 files):
- ijms-3002107-supplementary.pdf
